# Supplementary material for: Population expansion and individual age affect endoparasite richness and diversity in a recolonising large carnivore population
Source: Sci Rep. 2017 Jan 27;7:41730. doi: 10.1038/srep41730 (PMC5269671; doi:10.1038/srep41730)
Supplement: Supplementary Table S1 [file srep41730-s2.csv]

GenBank Accession Nb.	sample ID	best hit species	database identifiers	alignment length [bp]	alignment identity [%]	alternative hit species	database identifiers	alignment length [bp]	alignment identity [%]	author's note
KX962389	CL101-12-BWc_W5	Taenia krabbei	gi|410027505|gb|JX560319.1|	374	99.47	Taenia multiceps	gi|126033135|gb|EF393620.1|	383	96.08
KX962390	CL101-12-BWe_W5	Taenia krabbei	gi|410027505|gb|JX560319.1|	356	99.72	Taenia multiceps	gi|126033135|gb|EF393620.1|	361	95.57
KX962316	CL101-12-NEM-Lunge_W5	Crenosoma vulpis	gi|109390701|emb|AJ920367.1|	584	99.83	Metastrongyloidea sp. RJ-2010	gi|290783850|gb|GU475121.1|	584	99.66
KX962391	CL101-14-BW_37	Taenia krabbei	gi|410027505|gb|JX560319.1|	380	99.47	Taenia multiceps	gi|126033135|gb|EF393620.1|	384	96.09
KX962317	CL101-14-NEM-lung_37	Eucoleus aerophilus	gi|407971687|gb|JX411629.1|	586	100	Eucoleus dispar	gi|154104634|gb|EU004821.1|	591	99.32
KX962392	CL101-14-TRE_37	Alaria alata	gi|295857010|gb|HM022224.1|	394	99.24	Alaria sp. 1 RSP-2013	gi|537892264|gb|KF572949.1|	390	90.26
KX962393	CL118-13-BW1_W18	Taenia krabbei	gi|410027505|gb|JX560319.1|	382	99.48	Taenia multiceps	gi|126033135|gb|EF393620.1|	383	96.08
KX962394	CL118-13-BW2_W18	Taenia krabbei	gi|410027505|gb|JX560319.1|	382	99.74	Taenia multiceps	gi|126033135|gb|EF393620.1|	394	96.45
KX962359	CL118-13-BWoK_W18	Taenia krabbei	gi|327543599|gb|JF261326.1|	315	100	Taenia multiceps	gi|441420600|gb|JX535575.1|	329	96.66
KX962318	CL118-13-NEM-lung_W18	Eucoleus aerophilus	gi|407971680|gb|JX411622.1|	449	100	Eucoleus dispar	gi|154104634|gb|EU004821.1|	450	99.56
KX962319	CL118-13-NEM-urinarybladder_W18	Capillaria plica	gi|408795667|gb|JX456615.1|	586	99.83	Calodium splenaecum	gi|526264812|gb|KC753538.1|	586	98.81
KX962395	CL118-13-TRE_W18	Alaria alata	gi|295857010|gb|HM022224.1|	394	99.49	Alaria sp. 1 RSP-2013	gi|537892264|gb|KF572949.1|	390	90.77
KX962396	CL121-14-BW1_W38	Taenia krabbei	gi|410027505|gb|JX560319.1|	380	99.47	Taenia multiceps	gi|126033135|gb|EF393620.1|	383	96.08
KX962380	CL121-14-BW2_W38	Taenia krabbei	gi|327543599|gb|JF261326.1|	359	100	Taenia multiceps	gi|126033135|gb|EF393620.1|	382	96.86
KX962496	CL121-14-BW3_W38	Taenia krabbei	gi|327543599|gb|JF261326.1|	374	99.73	Taenia multiceps	gi|126033135|gb|EF393620.1|	397	96.47
KX962320	CL121-14-NEM-urinarybladder_W38	Capillaria plica	gi|408795670|gb|JX456618.1|	580	100	Calodium splenaecum	gi|526264812|gb|KC753538.1|	584	98.97
KX962397	CL121-14-TRE_W38	Alaria alata	gi|295857010|gb|HM022224.1|	396	99.24	Alaria sp. 1 RSP-2013	gi|537892264|gb|KF572949.1|	396	90.4
KX962370	CL122-14-BW1_W39	Taenia krabbei	gi|327543599|gb|JF261326.1|	274	99.27	Taenia saginata	gi|295901341|dbj|AB533171.1|	274	95.62
KX962399	CL122-14-BW2_W39	Taenia krabbei	gi|410027505|gb|JX560319.1|	358	99.72	Taenia multiceps	gi|126033135|gb|EF393620.1|	370	95.68
KX962371	CL122-14-BW3_W39	Taenia krabbei	gi|327543597|gb|JF261325.1|	374	99.2	Taenia multiceps	gi|126033135|gb|EF393620.1|	397	95.97
KX962321	CL122-14-NEM-intestines-18S_W39	Ancylostoma duodenale	gi|163770015|gb|EU344798.1|	582	99.83	Haemonchus sp. V3091	gi|95116613|gb|DQ503465.1|	582	99.83	try alternative marker
KX962400	CL122-14-NEM-intestines-cox1_W39	Uncinaria stenocephala	gi|18077723|emb|AJ407939.1|	367	99.18	Ancylostoma ceylanicum	gi|442540443|gb|KC247738.1|	393	91.35
KX962398	CL122-14-TRE_W39	Alaria alata	gi|295857010|gb|HM022224.1|	394	99.75	Alaria sp. 1 RSP-2013	gi|537892264|gb|KF572949.1|	389	90.75
KX962401	CL133-12-BWf_W6	Taenia krabbei	gi|410027505|gb|JX560319.1|	367	99.73	Taenia multiceps	gi|441420597|gb|JX535573.1|	367	95.64
KX962402	CL133-12-TRE_W6	Alaria alata	gi|295857010|gb|HM022224.1|	386	98.71	Alaria sp. 1 RSP-2013	gi|537892264|gb|KF572949.1|	381	90.55
KX962489	CL134-13-BW1_W19	Taenia krabbei	gi|327543599|gb|JF261326.1|	334	99.7	Taenia multiceps	gi|126033135|gb|EF393620.1|	358	96.65
KX962403	CL134-13-BW2_W19	Taenia krabbei	gi|327543599|gb|JF261326.1|	396	99.75	Taenia multiceps	gi|126033135|gb|EF393620.1|	424	96.46
KX962404	CL134-13-BW3_W19	Taenia krabbei	gi|327543599|gb|JF261326.1|	396	99.75	Taenia multiceps	gi|126033135|gb|EF393620.1|	425	96.47
KX962490	CL134-13-BW4_W19	Mesocestoides litteratus	gi|325559820|gb|JF268508.1|	262	100	Anoplocephaloides dentata	gi|188038211|gb|EU664441.1|	128	91.41
KX962372	CL134-13-BW5_W19	Mesocestoides litteratus	gi|325559816|gb|JF268506.1|	381	100	Mesocestoides corti	gi|690024551|emb|LM533943.1|	399	88
KX962322	CL134-13-NEM1-lung_W19	Crenosoma vulpis	gi|109390701|emb|AJ920367.1|	584	100	Metastrongyloidea sp. RJ-2010	gi|290783850|gb|GU475121.1|	584	99.83
KX962323	CL134-13-NEM2-lung_W19	Eucoleus aerophilus	gi|407971687|gb|JX411629.1|	578	99.83	Eucoleus dispar	gi|154104634|gb|EU004821.1|	579	99.14
KX962405	CL134-13-NEM-intestines_W19	Toxocara canis	gi|485992368|gb|KC293913.1|	372	99.73	Toxascaris leonina	gi|334717123|gb|JF780947.1|	353	90.65
KX962406	CL134-13-TRE_W19	Alaria alata	gi|295857010|gb|HM022224.1|	428	99.77	Alaria sp. 1 RSP-2013	gi|537892264|gb|KF572949.1|	428	91.12
KX962407	CL135-14-BW1_W40	Taenia krabbei	gi|410027505|gb|JX560319.1|	380	99.74	Taenia multiceps	gi|126033135|gb|EF393620.1|	384	95.83
KX962408	CL135-14-BW2_W40	Taenia krabbei	gi|410027505|gb|JX560319.1|	382	99.48	Taenia multiceps	gi|126033135|gb|EF393620.1|	400	96.25
KX962409	CL135-14-BW3_W40	Taenia hydatigena	gi|116270720|gb|DQ995656.1|	381	99.74	Taenia solium	gi|194500555|gb|EU747650.1|	357	95.52
KX962410	CL14-14-BW1_W30	Taenia krabbei	gi|410027505|gb|JX560319.1|	301	99.67	Taenia multiceps	gi|126033135|gb|EF393620.1|	302	95.03
KX962411	CL14-14-BW2_W30	Taenia krabbei	gi|327543599|gb|JF261326.1|	396	99.75	Taenia multiceps	gi|126033135|gb|EF393620.1|	417	96.4
KX962412	CL14-14-BW3_W30	Taenia krabbei	gi|410027505|gb|JX560319.1|	382	99.48	Taenia multiceps	gi|126033135|gb|EF393620.1|	386	96.11
KX962360	CL14-14-BW4_W30	Mesocestoides litteratus	gi|325559816|gb|JF268506.1|	374	99.73	Mesocestoides corti	gi|690024551|emb|LM533943.1|	380	88
KX962497	CL18-BW_noAA	Taenia krabbei	gi|410027505|gb|JX560319.1|	375	98.67	Taenia multiceps	gi|126033135|gb|EF393620.1|	387	94.83
KX962373	CL194-14-BW1_W41	Taenia krabbei	gi|327543601|gb|JF261327.1|	288	100	Taenia saginata	gi|295901341|dbj|AB533171.1|	288	95.49
KX962381	CL194-14-BW2_W41	Taenia krabbei	gi|327543599|gb|JF261326.1|	375	99.73	Taenia multiceps	gi|126033135|gb|EF393620.1|	398	96.48
KX962382	CL194-14-BW3_W41	Taenia krabbei	gi|327543601|gb|JF261327.1|	341	99.71	Taenia multiceps	gi|441420602|gb|JX535576.1|	341	95.31
KX962324	CL194-14-NEM-urinarybladder_W41	Capillaria plica	gi|408795667|gb|JX456615.1|	550	100	Calodium splenaecum	gi|526264812|gb|KC753538.1|	556	98.74
KX962374	CL194-14-TRE_W41	Alaria alata	gi|295857010|gb|HM022224.1|	399	99.5	Alaria sp. 1 RSP-2013	gi|537892264|gb|KF572949.1|	394	91.12
KY012310	CL19-BW_noAA	Taenia krabbei	gi|410027505|gb|JX560319.1|	375	99.2	Taenia multiceps	gi|83267661|gb|DQ309768.1|	388	95.62
KX962413	CL20-13-BWa_W15	Taenia krabbei	gi|410027505|gb|JX560319.1|	326	99.69	Taenia multiceps	gi|126033135|gb|EF393620.1|	326	95.4
KX962414	CL20-13-BWb_W15	Taenia krabbei	gi|327543599|gb|JF261326.1|	395	100	Taenia multiceps	gi|126033135|gb|EF393620.1|	419	96.66
KX962362	CL20-13-BWc_W15	Mesocestoides litteratus	gi|325559848|gb|JF268522.1|	394	99.75	Mesocestoides canislagopodis	gi|1009103175|gb|KT232150.1|	432	88
KX962375	CL20-13-BWd_W15	Mesocestoides litteratus	gi|325559850|gb|JF268523.1|	292	99.66	Taenia twitchelli	gi|479277641|dbj|AB731759.1|	309	88
KX962361	CL20-13-BWoK_W15	Mesocestoides litteratus	gi|325559848|gb|JF268522.1|	394	99.75	Mesocestoides canislagopodis	gi|1009103175|gb|KT232150.1|	420	88
KX962325	CL20-13-NEM-lung_W15	Crenosoma vulpis	gi|109390701|emb|AJ920367.1|	584	99.66	Metastrongyloidea sp. RJ-2010	gi|290783850|gb|GU475121.1|	584	99.49
KX962415	CL20-13-TRE_W15	Alaria alata	gi|295857010|gb|HM022224.1|	318	100	Alaria sp. 1 RSP-2013	gi|537892264|gb|KF572949.1|	318	91.51
KX962326	CL20-BW_noAA	Taenia krabbei	gi|327543593|gb|JF261323.1|	396	99.75	Taenia multiceps	gi|327543593|gb|JF261323.1|	444	96.85
KX962416	CL20-C.plica_noAA	Capillaria plica	gi|408795667|gb|JX456615.1|	588	100	Calodium splenaecum	gi|526264812|gb|KC753538.1|	588	98.98
KX962417	CL22-BW_noAA	Taenia krabbei	gi|410027505|gb|JX560319.1|	275	98.91	Taenia multiceps	gi|83267663|gb|DQ309769.1|	288	95.49
NA	CL232-14-BW_W42	Mesocestoides litteratus	gi|325559854|gb|JF268525.1|	126	100	Dipylidium caninum	gi|479277719|dbj|AB732959.1|	91	93.41	not submitted, too short
KX962327	CL232-14-NEM-urinarybladder_W42	Capillaria plica	gi|408795667|gb|JX456615.1|	556	100	Calodium splenaecum	gi|526264812|gb|KC753538.1|	562	98.75
NA	CL23-BWoK_noAA	Taenia hydatigena	gi|116270720|gb|DQ995656.1|	392	94.13	Taenia solium	gi|194500555|gb|EU747650.1|	304	94.74	not submitted, bad sequence quality
KX962418	CL23-BWoK2_noAA	Taenia hydatigena	gi|116270720|gb|DQ995656.1|	380	100	Taenia solium	gi|194500555|gb|EU747650.1|	357	95.8
KX962419	CL25-14-BW1_W31	Taenia krabbei	gi|410027505|gb|JX560319.1|	380	99.74	Taenia multiceps	gi|126033135|gb|EF393620.1|	383	96.35
NA	CL25-14-BW2_W31	Taenia krabbei	gi|410027505|gb|JX560319.1|	189	98.41	Taenia multiceps	gi|390195455|gb|JQ710581.1|	189	95.24	not submitted, too short
KX962420	CL25-14-BW3_W31	Taenia krabbei	gi|410027505|gb|JX560319.1|	382	99.74	Taenia multiceps	gi|441420597|gb|JX535573.1|	382	95.81
KX962329	CL25-14-NEM1-lung_W31	Eucoleus aerophilus	gi|407971687|gb|JX411629.1|	578	100	Eucoleus dispar	gi|154104634|gb|EU004821.1|	579	99.31
KX962330	CL25-14-NEM3-lung_W31	Crenosoma vulpis	gi|109390701|emb|AJ920367.1|	539	99.81	Metastrongyloidea sp. RJ-2010	gi|290783850|gb|GU475121.1|	539	99.63
KX962331	CL25-14-NEM-intestines-18S_W31	Ancylostoma duodenale	gi|163770015|gb|EU344798.1|	584	99.83	Haemonchus sp. V3091	gi|95116613|gb|DQ503465.1|	584	99.83	try alternative marker
KX962422	CL25-14-NEM-intestines-cox1_W31	Uncinaria stenocephala	gi|18077723|emb|AJ407939.1|	367	99.46	Ancylostoma ceylanicum	gi|442540443|gb|KC247738.1|	383	91.65
KX962328	CL25-14-NEM-urinarybladder_W31	Capillaria plica	gi|408795667|gb|JX456615.1|	527	100	Calodium splenaecum	gi|526264812|gb|KC753538.1|	533	98.69
KX962421	CL25-14-TRE_W31	Alaria alata	gi|295857010|gb|HM022224.1|	380	99.74	Alaria sp. 1 RSP-2013	gi|537892264|gb|KF572949.1|	377	90.45
KX962423	CL272-12-BW_W8	Taenia krabbei	gi|327543589|gb|JF261321.1|	396	100	Taenia multiceps	gi|126033135|gb|EF393620.1|	418	96.17
KY012311	CL272-12-BW1_W8	Taenia krabbei	gi|410027505|gb|JX560319.1|	378	99.21	Taenia multiceps	gi|126033135|gb|EF393620.1|	390	95.39
NA	CL272-12-BW2_W8	Taenia krabbei	gi|410027505|gb|JX560319.1|	137	99.27	Taenia multiceps	gi|390195455|gb|JQ710581.1|	137	97.08	not submitted, too short
KX962363	CL287-14-BW2_W43	Taenia krabbei	gi|327543587|gb|JF261320.1|	373	99.46	Taenia multiceps	gi|126033135|gb|EF393620.1|	396	95.96
KX962376	CL287-14-BW3_W43	Taenia krabbei	gi|327543599|gb|JF261326.1|	374	99.47	Taenia multiceps	gi|126033135|gb|EF393620.1|	397	96.22
KX962424	CL29-BW_noAA	Taenia krabbei	gi|327543589|gb|JF261321.1|	333	100	Taenia multiceps	gi|83267661|gb|DQ309768.1|	356	96.63
KX962425	CL29-BW4_noAA	Taenia krabbei	gi|410027505|gb|JX560319.1|	378	99.74	Taenia multiceps	gi|441420597|gb|JX535573.1|	378	95.77
KX962426	CL30-BW_noAA	Taenia krabbei	gi|410027505|gb|JX560319.1|	374	99.47	Taenia multiceps	gi|126033135|gb|EF393620.1|	379	95.52
KX962427	CL31-BWa_W1	Taenia krabbei	gi|410027505|gb|JX560319.1|	378	98.68	Taenia multiceps	gi|126033135|gb|EF393620.1|	390	94.87
KX962428	CL31-BWb_W1	Taenia hydatigena	gi|532690883|dbj|AB792724.1|	387	99.74	Taenia solium	gi|194500555|gb|EU747650.1|	352	96.02
KX962494	CL31-BWc_W1	Taenia hydatigena	gi|532690883|dbj|AB792724.1|	399	99.75	Taenia solium	gi|194500555|gb|EU747650.1|	364	96.15
KX962429	CL31-BWd_W1	Taenia krabbei	gi|410027505|gb|JX560319.1|	382	100	Taenia multiceps	gi|126033135|gb|EF393620.1|	394	96.19
KX962383	CL333-12-NEMa_W10	Toxocara canis	gi|347301280|gb|JN593098.1|	441	99.32	Toxocara cati	gi|188593326|emb|AM411622.1|	439	93.17
KX962332	CL333-12-NEMb-18S_W10	Toxascaris leonina	gi|390430900|gb|JN256982.1|	551	99.46	Toxocara canis	gi|390430894|gb|JN256976.1|	551	99.46	try alternative marker
KX962495	CL333-12-NEMb-cox1_W10	Toxocara canis	gi|192870371|gb|EU730761.1|	308	99.68	Baylisascaris procyonis	gi|335892935|gb|JF951366.1|	306	90.2
KX962430	CL34-14-BW1_W33	Taenia krabbei	gi|410027505|gb|JX560319.1|	382	99.74	Taenia multiceps	gi|126033135|gb|EF393620.1|	386	96.37
KX962431	CL34-14-BW2_W33	Taenia krabbei	gi|410027505|gb|JX560319.1|	382	99.48	Taenia multiceps	gi|126033135|gb|EF393620.1|	385	96.1
KX962432	CL34-14-BW3_W33	Taenia krabbei	gi|410027505|gb|JX560319.1|	380	99.47	Taenia multiceps	gi|126033135|gb|EF393620.1|	384	95.57
KX962433	CL34-14-TRE_W33	Alaria alata	gi|295857010|gb|HM022224.1|	394	99.49	Alaria sp. 1 RSP-2013	gi|537892264|gb|KF572949.1|	389	91
KX962434	CL35-14-BW1_W34	Taenia krabbei	gi|410027505|gb|JX560319.1|	382	99.48	Taenia multiceps	gi|126033135|gb|EF393620.1|	404	96.04
KX962435	CL35-14-BW2_W34	Taenia hydatigena	gi|116270720|gb|DQ995656.1|	390	100	Taenia solium	gi|194500555|gb|EU747650.1|	355	95.78
KX962436	CL35-14-BW3_W34	Taenia krabbei	gi|410027505|gb|JX560319.1|	382	99.74	Taenia multiceps	gi|126033135|gb|EF393620.1|	394	96.45
KX962334	CL35-14-NEM1-intestines-18S_W34	Toxascaris leonina	gi|390430900|gb|JN256982.1|	577	99.48	Toxocara canis	gi|390430894|gb|JN256976.1|	577	99.48	try alternative marker
KX962438	CL35-14-NEM1-intestines-cox1_W34	Toxocara canis	gi|134274894|emb|AJ920055.1|	403	99.26	Toxocara cati	gi|47156808|gb|AF181882.2|	288	92.01
KX962335	CL35-14-NEM2-intestines-18S_W34	Toxascaris leonina	gi|390430900|gb|JN256982.1|	576	99.65	Toxocara canis	gi|390430894|gb|JN256976.1|	576	99.65	try alternative marker
KX962439	CL35-14-NEM2-intestines-cox1_W34	Toxocara canis	gi|485992368|gb|KC293913.1|	379	100	Toxocara cati	gi|459256978|gb|KC200196.1|	377	90.19
NA	CL35-14-NEM-lung_W34	Metastrongyloidea sp. RJ-2010	gi|290783850|gb|GU475121.1|	565	99.12	Troglostrongylus wilsoni	gi|34305659|gb|AY295820.1|	565	99.12	not submitted, not distinguished
KX962333	CL35-14-NEM-urinarybladder_W34	Capillaria plica	gi|408795667|gb|JX456615.1|	556	100	Calodium splenaecum	gi|526264812|gb|KC753538.1|	562	98.75
KX962437	CL35-14-TRE_W34	Alaria alata	gi|295857006|gb|HM022222.1|	384	99.74	Alaria sp. 1 RSP-2013	gi|537892264|gb|KF572949.1|	381	90.81
KX962440	CL36-13-BWa_W16	Taenia krabbei	gi|327543587|gb|JF261320.1|	396	100	Taenia multiceps	gi|126033135|gb|EF393620.1|	435	96.32
NA	CL36-13-BWb_W16	Taenia krabbei	gi|327543589|gb|JF261321.1|	174	100	Taenia saginata	gi|506941330|dbj|AB821273.1|	174	95.98	not submitted, too short
KX962441	CL36-13-NEMa-intestines-cox1_W16	Toxocara canis	gi|134274892|emb|AJ920054.1|	428	99.3	Baylisascaris procyonis	gi|335892935|gb|JF951366.1|	428	90.42
KX962337	CL36-13-NEMc-intestines-18S_W16	Toxascaris leonina	gi|390430902|gb|JN256984.1|	551	99.82	Toxocara canis	gi|390430895|gb|JN256977.1|	551	99.82	try alternative marker
KX962442	CL36-13-NEMc-intestines-cox1_W16	Toxascaris leonina	gi|134274910|emb|AJ920063.1|	381	95.01	Ascaris suum	gi|319656162|gb|HQ704901.1|	380	93.42
KX962336	CL36-13-NEM-urinarybladder_W16	Calodium splenaecum	gi|526264812|gb|KC753538.1|	598	99	Capillaria plica	gi|408795667|gb|JX456615.1|	578	100	use morphological data
KX962443	CL4-14-BWa_W28	Taenia krabbei	gi|410027505|gb|JX560319.1|	275	100	Taenia multiceps	gi|126033135|gb|EF393620.1|	286	95.8
KX962444	CL4-14-BWb_W28	Taenia krabbei	gi|410027505|gb|JX560319.1|	380	100	Taenia multiceps	gi|126033135|gb|EF393620.1|	380	96.05
KX962384	CL4-14-NEM1_W28	Uncinaria stenocephala	gi|18077723|emb|AJ407939.1|	356	98.03	Ancylostoma duodenale	gi|18873632|emb|AJ417718.1|	371	90.84
KX962339	CL4-14-NEM1-lung_W28	Oslerus rostratus	gi|302202622|gb|GU946678.1|	590	98.64	Metastrongyloidea sp. RJ-2010	gi|290783850|gb|GU475121.1|	590	98.64	use morphological data
KX962338	CL4-14-NEM1-urinarybladder_W28	Capillaria plica	gi|408795667|gb|JX456615.1|	588	100	Calodium splenaecum	gi|526264812|gb|KC753538.1|	594	98.99
KX962445	CL4-14-NEM2_W28	Toxocara canis	gi|134274894|emb|AJ920055.1|	391	98.72	Toxocara vitulorum	gi|134274908|emb|AJ920062.1|	386	90.16
KX962340	CL4-14-NEM2-lung_W28	Eucoleus aerophilus	gi|407971687|gb|JX411629.1|	586	100	Eucoleus dispar	gi|154104634|gb|EU004821.1|	593	99.33
KX962342	CL4-14-NEM3-18S_W28	Toxascaris leonina	gi|390430900|gb|JN256982.1|	580	99.66	Toxocara canis	gi|390430894|gb|JN256976.1|	580	99.66	try alternative marker
KY012315	CL4-14-NEM3-cox1_W28	Toxocara canis	gi|134274894|emb|AJ920055.1|	383	99.48	Toxocara cati	gi|134274898|emb|AJ920057.1|	381	90.03
KX962341	CL4-14-NEM3-lung_W28	Crenosoma vulpis	gi|109390701|emb|AJ920367.1|	581	100	Metastrongyloidea sp. RJ-2010	gi|290783850|gb|GU475121.1|	581	99.83
NA	CL4-14-TRE1_W28	Alaria alata	gi|295857010|gb|HM022224.1|	161	96.89	no alternative species hit				not submitted, too short
KY012317	CL4-14-TRE2_W28	Alaria alata	gi|295857006|gb|HM022222.1|	435	99.31	Alaria sp. 1 RSP-2013	gi|537892264|gb|KF572949.1|	430	91.16
NA	CL4-14-TRE3_W28	Alaria alata	gi|295857010|gb|HM022224.1|	160	96.25	Alaria sp.	gi|888750238|gb|KT223036.1|	157	91	not submitted, too short
KX962343	CL440-13-NEM1-lung_W21	Crenosoma vulpis	gi|109390701|emb|AJ920367.1|	593	100	Metastrongyloidea sp. RJ-2010	gi|290783850|gb|GU475121.1|	593	99.83
KX962344	CL440-13-NEM2-lung_W21	Eucoleus aerophilus	gi|407971687|gb|JX411629.1|	582	99.66	Eucoleus dispar	gi|154104634|gb|EU004821.1|	583	99.14
KX962446	CL441-13-BW3_W22	Taenia krabbei	gi|410027505|gb|JX560319.1|	382	98.69	Taenia multiceps	gi|126033135|gb|EF393620.1|	387	95.35
KX962447	CL441-13-BW4_W22	Taenia krabbei	gi|410027505|gb|JX560319.1|	383	99.74	Taenia multiceps	gi|126033135|gb|EF393620.1|	397	95.97
KX962345	CL441-13-NEM-lung_W22	Crenosoma vulpis	gi|109390701|emb|AJ920367.1|	584	99.83	Metastrongyloidea sp. RJ-2010	gi|290783850|gb|GU475121.1|	584	99.66
NA	CL441-13-TRE-intestines_W22	Alaria alata	gi|295857010|gb|HM022224.1|	113	100	no alternative species hit				not submitted, too short
NA	CL441-13-TRE-liver_W22	Alaria alata	gi|295857010|gb|HM022224.1|	156	100	no alternative species hit				not submitted, too short
KX962448	CL450-13-BWa_W23	Taenia krabbei	gi|410027505|gb|JX560319.1|	374	99.73	Taenia multiceps	gi|126033135|gb|EF393620.1|	380	95.79
KX962449	CL450-13-BWc_W23	Taenia krabbei	gi|410027505|gb|JX560319.1|	382	99.48	Taenia multiceps	gi|126033135|gb|EF393620.1|	394	95.69
KX962491	CL450-13-TRE_W23	Alaria alata	gi|295857010|gb|HM022224.1|	272	98.53	Alaria sp. 1 RSP-2013	gi|537892264|gb|KF572949.1|	267	91.39
NA	CL487-12-BW_W11	Taenia krabbei	gi|410027505|gb|JX560319.1|	183	100	Taenia saginata	gi|506941330|dbj|AB821273.1|	183	96.72	not submitted, too short
KY012312	CL487-12-BW2_W11	Taenia krabbei	gi|410027505|gb|JX560319.1|	380	99.21	Taenia multiceps	gi|126033135|gb|EF393620.1|	392	96.43
KX962450	CL487-12-BW3_W11	Taenia krabbei	gi|327543601|gb|JF261327.1|	334	100	Taenia multiceps	gi|441420600|gb|JX535575.1|	334	96.11
KX962346	CL487-12-NEM-lung_W11	Crenosoma vulpis	gi|109390701|emb|AJ920367.1|	575	99.65	Metastrongyloidea sp. RJ-2010	gi|290783850|gb|GU475121.1|	575	99.48
KX962451	CL495-13-BW1_W24	Taenia krabbei	gi|327543599|gb|JF261326.1|	396	100	Taenia multiceps	gi|126033135|gb|EF393620.1|	427	96.72
KX962452	CL495-13-BW2_W24	Taenia krabbei	gi|410027505|gb|JX560319.1|	374	99.73	Taenia multiceps	gi|126033135|gb|EF393620.1|	380	95.79
KX962453	CL495-13-BW3_W24	Taenia krabbei	gi|410027505|gb|JX560319.1|	380	99.47	Taenia multiceps	gi|126033135|gb|EF393620.1|	384	96.62
KX962348	CL495-13-NEM-intestines-18S_W24	Ancylostoma duodenale	gi|163770015|gb|EU344798.1|	585	99.15	Haemonchus sp. V3091	gi|95116613|gb|DQ503465.1|	585	99.15	try alternative marker
KX962456	CL495-13-NEM-intestines-cox1_W24	Uncinaria stenocephala	gi|18077723|emb|AJ407939.1|	367	99.46	Ancylostoma ceylanicum	gi|442540443|gb|KC247738.1|	391	91.82
KX962347	CL495-13-NEM-lung_W24	Crenosoma vulpis	gi|109390701|emb|AJ920367.1|	577	99.13	Metastrongyloidea sp. RJ-2010	gi|290783850|gb|GU475121.1|	577	98.96
KX962455	CL495-13-TRE-intestines_W24	Alaria alata	gi|295857010|gb|HM022224.1|	380	98.95	Alaria sp. 1 RSP-2013	gi|537892264|gb|KF572949.1|	377	90.19
KX962454	CL495-13-TRE-liver_W24	Alaria alata	gi|295857010|gb|HM022224.1|	434	99.54	Alaria sp. 1 RSP-2013	gi|537892264|gb|KF572949.1|	432	91.44
KX962457	CL498-13-BW1_W25	Taenia krabbei	gi|410027505|gb|JX560319.1|	269	99.63	Taenia multiceps	gi|126033135|gb|EF393620.1|	281	96.09
KX962458	CL498-13-BW2_W25	Taenia krabbei	gi|410027505|gb|JX560319.1|	374	99.47	Taenia multiceps	gi|126033135|gb|EF393620.1|	377	96.02
KX962459	CL498-13-BW3_W25	Taenia krabbei	gi|327543599|gb|JF261326.1|	340	100	Taenia multiceps	gi|441420602|gb|JX535576.1|	340	96.18
KX962386	CL499-13-BW1_W26	Taenia krabbei	gi|410027505|gb|JX560319.1|	375	99.73	Taenia multiceps	gi|126033135|gb|EF393620.1|	382	95.81
KX962387	CL499-13-BW2_W26	Taenia krabbei	gi|410027505|gb|JX560319.1|	356	99.72	Taenia multiceps	gi|126033135|gb|EF393620.1|	362	95.58
KX962388	CL499-13-BW3_W26	Taenia hydatigena	gi|116270720|gb|DQ995656.1|	397	97.99	Taenia solium	gi|194500555|gb|EU747650.1|	361	93.91
KX962385	CL499-13-Echi1_W26	Echinococcus multilocularis	gi|538774824|dbj|AB777919.1|	434	99.31	Echinococcus granulosus	gi|254621891|gb|GQ168812.1|	434	93.09
KX962488	CL499-13-Echi2_W26	Echinococcus multilocularis	gi|538774824|dbj|AB777919.1|	435	99.31	Echinococcus granulosus	gi|254621891|gb|GQ168812.1|	435	93.1
KX962315	CL499-13-NEM-lung_W26	Crenosoma vulpis	gi|109390701|emb|AJ920367.1|	519	100	Metastrongyloidea sp. RJ-2010	gi|290783850|gb|GU475121.1|	519	99.81
KX962460	CL50-13-BWa_W17	Taenia krabbei	gi|327543599|gb|JF261326.1|	396	100	Taenia multiceps	gi|126033135|gb|EF393620.1|	423	96.69
KX962461	CL50-13-BWb_W17	Taenia krabbei	gi|410027505|gb|JX560319.1|	382	99.48	Taenia multiceps	gi|126033135|gb|EF393620.1|	394	95.69
KX962462	CL50-13-BWc_W17	Taenia krabbei	gi|410027505|gb|JX560319.1|	382	99.48	Taenia multiceps	gi|126033135|gb|EF393620.1|	394	96.19
KX962349	CL50-13-NEM-urinarybladder_W17	Capillaria plica	gi|408795667|gb|JX456615.1|	588	100	Calodium splenaecum	gi|526264812|gb|KC753538.1|	594	98.82
KX962492	CL506-13-BW1_W27	Taenia krabbei	gi|327543601|gb|JF261327.1|	316	100	Taenia multiceps	gi|441420600|gb|JX535575.1|	316	96.2
KX962463	CL506-13-BW2_W27	Taenia krabbei	gi|327543589|gb|JF261321.1|	396	100	Taenia multiceps	gi|126033135|gb|EF393620.1|	433	96.31
KX962493	CL506-13-BW3_W27	Taenia krabbei	gi|327543589|gb|JF261321.1|	266	100	Taenia multiceps	gi|441420597|gb|JX535573.1|	266	96.62
KX962350	CL506-13-NEM-lung_W27	Oslerus rostratus	gi|302202622|gb|GU946678.1|	583	99.14	Metastrongyloidea sp. RJ-2010	gi|290783850|gb|GU475121.1|	583	99.14	use morphological data
KX962464	CL534-12-BW_W12	Taenia krabbei	gi|410027505|gb|JX560319.1|	374	99.73	Taenia multiceps	gi|126033135|gb|EF393620.1|	383	95.82
KX962465	CL534-12-BW2_W12	Taenia krabbei	gi|410027505|gb|JX560319.1|	380	99.74	Taenia multiceps	gi|126033135|gb|EF393620.1|	383	96.35
KX962466	CL534-12-BW3_W12	Taenia krabbei	gi|410027505|gb|JX560319.1|	382	99.74	Taenia multiceps	gi|126033135|gb|EF393620.1|	386	95.86
KY012309	CL534-12-BW4_W12	Taenia krabbei	gi|327543599|gb|JF261326.1|	233	99.57	Taenia multiceps	gi|441420600|gb|JX535575.1|	233	95.28
NA	CL534-12-BW5_W12	Taenia krabbei	gi|327543599|gb|JF261326.1|	129	98.45	Taenia saginata	gi|506941330|dbj|AB821273.1|	126	96.03	not submitted, too short
KX962467	CL534-12-BW6_W12	Taenia krabbei	gi|410027505|gb|JX560319.1|	378	99.74	Taenia multiceps	gi|126033135|gb|EF393620.1|	390	96.41
KX962351	CL534-12-NEM-lung_W12	Crenosoma vulpis	gi|109390701|emb|AJ920367.1|	583	99.83	Metastrongyloidea sp. RJ-2010	gi|290783850|gb|GU475121.1|	583	99.66
KX962352	CL534-12-NEM-urinarybladder_W12	Capillaria plica	gi|408795667|gb|JX456615.1|	588	100	Calodium splenaecum	gi|526264812|gb|KC753538.1|	612	98.53
KX962468	CL543-12-BW_W13	Taenia krabbei	gi|410027505|gb|JX560319.1|	360	100	Taenia multiceps	gi|441420602|gb|JX535576.1|	360	95.83
KX962469	CL543-12-BW1_W13	Taenia krabbei	gi|327543599|gb|JF261326.1|	228	100	Taenia saginata	gi|111075097|gb|DQ768207.1|	228	96.93
KX962354	CL543-12-NEMf1-intestines-18S_W13	Toxascaris leonina	gi|390430902|gb|JN256984.1|	579	99.48	Toxocara canis	gi|390430895|gb|JN256977.1|	579	99.48	try alternative marker
KX962470	CL543-12-NEMf1-intestines-cox1_W13	Toxascaris leonina	gi|485992456|gb|KC293942.1|	379	95.25	Baylisascaris transfuga	gi|316993856|gb|HQ671079.1|	382	93.46
KX962353	CL543-12-NEM-lung_W13	Eucoleus aerophilus	gi|407971687|gb|JX411629.1|	575	97.74	Eucoleus dispar	gi|154104634|gb|EU004821.1|	577	97.23
KX962364	CL578-12-BWa_W14	Taenia krabbei	gi|410027505|gb|JX560319.1|	372	99.73	Taenia multiceps	gi|126033135|gb|EF393620.1|	372	95.7
NA	CL578-12-NEM-intestines_W14	Toxascaris leonina	gi|390430900|gb|JN256982.1|	586	100	Toxocara canis	gi|390430894|gb|JN256976.1|	586	100	not submitted, not distinguished
KX962355	CL6-14_NEM1-lung_W29	Crenosoma vulpis	gi|109390701|emb|AJ920367.1|	578	100	Metastrongyloidea sp. RJ-2010	gi|290783850|gb|GU475121.1|	578	99.83
KY012316	CL6-14_NEM2-intestines-cox1_W29	Toxocara canis	gi|134274892|emb|AJ920054.1|	391	98.47	Toxascaris leonina	gi|134274910|emb|AJ920063.1|	391	90.54
KX962356	CL6-14_NEM2-lung_W29	Eucoleus aerophilus	gi|407971680|gb|JX411622.1|	584	99.83	Eucoleus dispar	gi|154104634|gb|EU004821.1|	585	99.15
KX962357	CL6-14_NEM3-intestines-18S_W29	Toxascaris leonina	gi|390430900|gb|JN256982.1|	579	99.66	Toxocara canis	gi|390430894|gb|JN256976.1|	579	99.66	try alternative marker
KX962473	CL6-14_NEM3-intestines-cox1_W29	Toxocara canis	gi|134274894|emb|AJ920055.1|	383	99.48	Toxocara cati	gi|459256978|gb|KC200196.1|	374	90.11
KX962358	CL6-14_NEM4-intestines-18S_W29	Ancylostoma duodenale	gi|163770015|gb|EU344798.1|	578	99.83	Haemonchus sp. V3091	gi|95116613|gb|DQ503465.1|	578	99.83	try alternative marker
KX962377	CL6-14_NEM4-intestines-cox1_W29	Uncinaria stenocephala	gi|18077723|emb|AJ407939.1|	393	98.98	Ancylostoma duodenale	gi|18873632|emb|AJ417718.1|	431	91.88
KX962365	CL6-14-BW1_W29	Taenia krabbei	gi|327543587|gb|JF261320.1|	395	99.75	Taenia multiceps	gi|441420602|gb|JX535576.1|	404	96.04
KX962366	CL6-14-BW2_W29	Taenia krabbei	gi|327543587|gb|JF261320.1|	396	100	Taenia multiceps	gi|126033135|gb|EF393620.1|	418	96.17
KY012313	CL6-14-BW3_W29	Taenia krabbei	gi|410027505|gb|JX560319.1|	382	99.48	Taenia multiceps	gi|126033135|gb|EF393620.1|	389	96.14
KX962367	CL6-14-BWa_W29	Mesocestoides litteratus	gi|325559848|gb|JF268522.1|	394	99.75	Mesocestoides canislagopodis	gi|1009103175|gb|KT232150.1|	423	88
KX962368	CL6-14-BWb_W29	Mesocestoides litteratus	gi|325559850|gb|JF268523.1|	271	99.63	Taenia twitchelli	gi|479277641|dbj|AB731759.1|	280	90
KX962471	CL6-14-TRE1_W29	Alaria alata	gi|295857010|gb|HM022224.1|	394	99.24	Alaria sp. 1 RSP-2013	gi|537892264|gb|KF572949.1|	390	90.51
KX962472	CL6-14-TRE2_W29	Alaria alata	gi|295857010|gb|HM022224.1|	386	98.45	Alaria sp. 1 RSP-2013	gi|537892264|gb|KF572949.1|	380	91.58
KX962474	CL77-14-BW1_W35	Taenia krabbei	gi|410027505|gb|JX560319.1|	382	99.48	Taenia multiceps	gi|126033135|gb|EF393620.1|	394	95.69
KX962475	CL77-14-BW2_W35	Taenia krabbei	gi|410027505|gb|JX560319.1|	382	99.74	Taenia multiceps	gi|83267661|gb|DQ309768.1|	395	95.95
KX962476	CL77-14-BW3_W35	Taenia krabbei	gi|410027505|gb|JX560319.1|	380	99.47	Taenia multiceps	gi|126033135|gb|EF393620.1|	392	96.68
KX962477	CL77-14-NEM-intestines_W35	Uncinaria stenocephala	gi|18077723|emb|AJ407939.1|	367	99.18	Ancylostoma ceylanicum	gi|442540443|gb|KC247738.1|	392	92.09
NA	CL77-14-NEM-lung_W35	Oslerus rostratus	gi|302202622|gb|GU946678.1|	604	99.5	Metastrongyloidea sp. RJ-2010	gi|290783850|gb|GU475121.1|	604	99.5	not submitted, not distinguished (only larvae/fragments)
KX962378	CL79-12-BWb_W3	Taenia hydatigena	gi|532690879|dbj|AB792722.1|	280	99.29	Taenia solium	gi|194500555|gb|EU747650.1|	242	95.87
KX962478	CL79-12-BWf1_W3	Taenia krabbei	gi|410027505|gb|JX560319.1|	346	99.42	Taenia multiceps	gi|126033135|gb|EF393620.1|	352	95.46
KX962479	CL79-12-BWf2_W3	Taenia hydatigena	gi|532690879|dbj|AB792722.1|	342	98.83	Taenia solium	gi|194500555|gb|EU747650.1|	304	95.72
KX962480	CL79-12-BWi_W3	Taenia krabbei	gi|410027505|gb|JX560319.1|	380	99.47	Taenia multiceps	gi|126033135|gb|EF393620.1|	392	96.68
KY012314	CL79-12-BWl_W3	Taenia hydatigena	gi|532690883|dbj|AB792724.1|	378	98.94	Taenia solium	gi|194500555|gb|EU747650.1|	354	95.2
KX962482	CL87-14-BW_W36	Taenia hydatigena	gi|116270720|gb|DQ995656.1|	391	100	Taenia solium	gi|194500555|gb|EU747650.1|	356	95.79
KX962483	CL87-14-BW1_W36	Taenia krabbei	gi|410027505|gb|JX560319.1|	382	99.74	Taenia multiceps	gi|126033135|gb|EF393620.1|	383	96.35
KX962484	CL87-14-BW2_W36	Taenia krabbei	gi|410027505|gb|JX560319.1|	382	99.48	Taenia multiceps	gi|126033135|gb|EF393620.1|	395	95.44
KX962481	CL87-14-TRE_W36	Alaria alata	gi|295857010|gb|HM022224.1|	394	97.97	Alaria sp. 1 RSP-2013	gi|537892264|gb|KF572949.1|	389	91.26
KX962379	CL96-12-BWoK_W4	Taenia hydatigena	gi|116270720|gb|DQ995656.1|	393	99.75	Taenia solium	gi|194500555|gb|EU747650.1|	349	96.28
KX962369	CL96-12-BWoK5_W4	Taenia hydatigena	gi|532690879|dbj|AB792722.1|	400	99.5	Taenia solium	gi|194500555|gb|EU747650.1|	357	96.08
KX962485	CLE54-12-BW_W2	Taenia krabbei	gi|327543597|gb|JF261325.1|	395	100	Taenia multiceps	gi|126033135|gb|EF393620.1|	428	96.96
NA	CLE54-12-BWoK1_W2	Taenia krabbei	gi|410027505|gb|JX560319.1|	161	98.76	Taenia multiceps	gi|390195455|gb|JQ710581.1|	161	96.27	not submitted, too short
KX962486	CLE54-12-BWoK2_W2	Taenia krabbei	gi|410027505|gb|JX560319.1|	316	100	Taenia multiceps	gi|441420600|gb|JX535575.1|	316	96.2
KX962487	CLE54-12-BWoK3_W2	Taenia krabbei	gi|410027505|gb|JX560319.1|	382	99.48	Taenia multiceps	gi|126033135|gb|EF393620.1|	394	96.7
